# Supplementary material for: pH-Responsive Chitosan/Alginate Polyelectrolyte Complexes on Electrospun PLGA Nanofibers for Controlled Drug Release
Source: Nanomaterials (Basel). 2021 Jul 17;11(7):1850. doi: 10.3390/nano11071850 (PMC8308421; doi:10.3390/nano11071850)
Supplement: Supplementary file 1 [file nanomaterials-11-01850-s001.zip]

Archive with 1 entries (1 files):
- nanomaterials-1264909-supplementary.pdf
